# Supplementary material for: Copy number-dependent DNA methylation of the Pyricularia oryzae MAGGY retrotransposon is triggered by DNA damage
Source: Commun Biol. 2021 Mar 19;4:351. doi: 10.1038/s42003-021-01836-5 (PMC7979813; doi:10.1038/s42003-021-01836-5)
Supplement: Supplementary file 4 — Supplementary Data 1 [file 42003_2021_1836_MOESM4_ESM.xlsx]

## Sheet: Supplementary Data 1 - Primers
Purpose	Target	5' primer sequence	3' primer sequence
Construction of deletion mutants	Ddnm1 5' flanking fragment	5'-cttgttgccagtattgctgaac-3'	5'-gtgcctagctgcagatgtaacag-3'
Construction of deletion mutants	Ddnm1 3' flanking fragment	5'-gatctgctcttgaccgatttcc-3'	5'-catcttaccttctgcgagaatctt-3'
Construction of deletion mutants	Rhm51 5' flanking fragment	5'-actgtcaaaatatcgaaagtgctg-3'	5’ -gatcgatatcagctcacttctgc-3'
Construction of deletion mutants	Rhm51 3' flanking fragment	5'-cgagaagatgaacaactgaagtg-3'	5'-gtaggtgagggttgttgtggtt-3'
Construction of deletion mutants	Ddnm1/Rhm51 5' flanking fragment	5'-cttgttgccagtattgctgaac-3'	5'-gtgcctagctgcagatgtaacag-3'
Construction of deletion mutants	Ddnm1/Rhm51 3' flanking fragment	5'-cgagaagatgaacaactgaagtg-3'	5'-gtaggtgagggttgttgtggtt-3'
Construction of deletion mutants	MoRad55 5' flanking fragment	5'-gtatggggtgatcgggtgtc-3'	5'-ccccagatttcggtcactatac-3'
Construction of deletion mutants	MoRad55 3' flanking fragment	5'-aaatctagaatacgtagactggccttgaagc-3'	5'-aaatctagacagtgcaaaatcagagggtgta-3'
Construction of deletion mutants	MoRad57 5' flanking fragment	5'-gccaaactctagaaacggtcac-3'	5'-ctcttgctgcgactctacattg-3'
Construction of deletion mutants	MoRad57 3' flanking fragment	5'-aaatctagatgccggcagtagaagcac-3'	5'-aaatctagatgccatcttctatcgcgttc-3'
Gene complementation experiments	9.2 kb DNA fragment containing the MGG_15576 and MGG_15577 loci	5'-ttagcggccgcgtaagggaaaagaagaaaa-3'	5'- ttagcggccgcataccctctcgatgctact-3'
Southern blot analysis	Δddnm1	5'-gatctgctcttgaccgatttcc-3'	5' -catcttaccttctgcgagaatctt-3'
Southern blot analysis	Δrhm51	5'-gagctctttggagagttccgta-3'	5'-gtaggtgagggttgttgtggtt-3'
Southern blot analysis	Δddnm1/Δrhm51	5'-gctctttggagagttccgtaca-3'	5' - tgcttcaaaaagccaaatatacaa -3'
Southern blot analysis	Δrad55	5'-gtttcgaccttccttcaacg-3'	5' - caaagccgtaagggaatcaa-3'
Southern blot analysis	Δrad57	5'-agcggtccaaactcaactca-3'	5' -tgagaggagtagcgggtttg-3'
qRT-PCR and ChIP assay	Actin gene	5'-gcggttacacctctctaccac-3'	5'-agtctggatctcctgctcaaag-3'
qMSRE PCR	Pair A (MAGGY fragment spanning a HapII site)	5'- gaacgtagatttcgccgagtat -3'	5'- gtcctggagctcttccgatatt-3'
qMSRE PCR and ChIP assay	Pair B (MAGGY fragment without HapII site)	5'-ctgctatccactgctcacca-3'	5'-gaagccaactttcccaatca-3'
qMSRE PCR	Pair C (non-methylated region)	5'-ggggatcaagacactcctca-3'	5'-gagttgtcgcggtaccaagt-3'
qMSRE PCR	Pair D (single-copy region)	5'-ccttctcgaccgcataccttgt-3'	5'-gcaatccaaaggggtgaagagtg-3'
qMSRE PCR	GFP gene with HapII site	5'-cctgagcaaagaccccaac-3'	5'-cttgtacagctcgtccatgc-3'
qMSRE PCR	GFP gene without HapII site	5'-aaggacgacggcaactacaa-3'	5'-gtcctccttgaagtcgatgc-3'
Bisulfite sequencing	600bp fragment in the reverse transcriptase domain of MAGGY	5'-ttttaayaatattyrrattaaaaa-3'	5'-atcacatccttttcccaatc-3'
FLAG and HA fusion tag	Rhm51	5'-atggattacaaggatgacgacgataaggattacaaggatgacgacgataagacgcaggttgaggatgactac-3'	5'-ttcagttgttcatcttctcgacat-3'
FLAG and HA fusion tag	Ddnm1	5'-atgtacccatacgacgtcccagactacgcttacccatacgacgtcccagactacgctgcttctttacgaggcatgtgg-3'	5'-tcaaagacgcccagcagctcgatc-3'
Myc fusion tag	Rhm51	5'-atgacgcaggttgaggatgactacg-3'	5'- ctacagatcttcttcagaaataagtttttgttccagatcttcttcagaaataagtttttgttcgttgttcatcttctcgacatcc-3'
Myc fusion tag	MoRad55	5'-atggattaccatcaggtacacggga-3'	5'- ctacagatcttcttcagaaataagtttttgttccagatcttcttcagaaataagtttttgttccttgtcggattcggcattttgacc-3'
Myc fusion tag	MoRad57	5'-atggaacaaaaacttatttctgaagaagatctggaacaaaaacttatttctgaagaagatctgacggatctcctgcgggt-3'	5'- tcagttattcgagtcgctccgttt-3'
Yeast two-hybrid assay	GBK-Rad51	5'-catggaggccgaattaatgacgcaggttga-3'	5'-ggatccccgggaattcagttgttcatcttc-3'
Yeast two-hybrid assay	GBK-Ddnm1	5'-catggaggccgaattgatggcttctttacg-3'	5'-ggatccccgggaattcaaagacgcccagca-3'
Yeast two-hybrid assay	GAD-Rad51	5'-ggaggccagtgaattaatgacgcaggttga-3'	5'-cacccgggtggaattcagttgttcatcttc-3'
Yeast two-hybrid assay	GAD-Ddnm1	5'-ggaggccagtgaattgatggcttctttacg-3'	5'-cacccgggtggaattcaaagacgcccagca-3'
Yeast two-hybrid assay	GBK-Rad55	5'-catggaggccgaattaatggattaccatcag-3'	5'-ggatccccgggaattcacttgtcggattc-3'
Yeast two-hybrid assay	GBK-Rad57	5'-catggaggccgaattgatgacggatctcctg-3'	5'-ggatccccgggaattcagttattcgagtc-3'
Yeast two-hybrid assay	GAD-Rad55	5'-ggaggccagtgaattaatggattaccatcag-3'	5'-cacccgggtggaattcacttgtcggattc-3'
Yeast two-hybrid assay	GAD-Rad57	5'-ggaggccagtgaattgatgacggatctcctg-3'	5'-cacccgggtggaattcagttattcgagtc-3'
Inverse PCR for DNA damage assays	eGFP gene (in pEGFP75)	5'-tctatatcatggcagacaagcagaag-3'	5'-cgttgtggctgttgtagttgt-3'
qMSRE assay of MAGGY*	212S	5'-AACAACCACCTGCTACCCTGTA-3'	5'-CTCGGTCGAATCGGTTAAGAT-3'
qMSRE assay of MAGGY*	817H	5'- CTTTCTGAACTTCCAGACC-3'	5'- CGGTCTTTGTTTGAGGTCATCT-3'
qMSRE assay of MAGGY*	1109H	5'- GAACGTAGATTTCGCCGAGTAT-3'	5'- GTCCTGGAGCTCTTCCGATATT-3'
qMSRE assay of MAGGY*	1684H	5'- AGCAGCCGAAGTTCGAAAAAC-3'	5'- CGGATCGTTGGTTATATTCCTC-3'
qMSRE assay of MAGGY*	2152H	5'- TACGTTTGACAGCGACTATTGC-3'	5'- GGTCGGTCAGCCTGGTACT-3'
qMSRE assay of MAGGY*	3023H	5'-AGAACATTTGAAACTCGTACTGGA-3'	5'-TGGTTTCCGTCACGAAGAAT-3'
qMSRE assay of MAGGY*	3697H	5'- ACCTGGAATATTTCACGACGAC-3'	5'- CATATCCTCTGACCTCCTGGTT-3'
qMSRE assay of MAGGY*	4148H	5'- GACCTGCTGTCCCGAGAATA-3'	5'-CATGAGCGTTCAGGAGTGG-3'
qMSRE assay of MAGGY*	4750H	5'- GTTTTACGCGACTTACGGATTC-3'	5'- GCTTGTTCCAGAATGGCTTC-3'
qMSRE assay of MAGGY*	5113H	5'- TGCCGTCGTCTATGAGAGTACA-3'	5'- TTCTCTCTCACCTTCCACTTCC-3'
qMSRE assay of MAGGY*	5598S	5'-CTACGTCTTCGTCAACAACCAC-3'	5'-AACCCGGGCATATTTTTATTTT-3'
*These primers are also presented in Supplementary Table 1
