# Supplementary material for: Copy number-dependent DNA methylation of the Pyricularia oryzae MAGGY retrotransposon is triggered by DNA damage
Source: Commun Biol. 2021 Mar 19;4:351. doi: 10.1038/s42003-021-01836-5 (PMC7979813; doi:10.1038/s42003-021-01836-5)
Supplement: Supplementary file 5 — Supplementary Data 2 [file 42003_2021_1836_MOESM5_ESM.xlsx]

## Sheet: Fig.1
Fig.1a
WT			∆11350			GFP
Copy number	DNA methylation		Copy number	DNA methylation		Copy number	DNA methylation
15.8345	0.116629		23.7524	0.0485293		1.17691	0.00232267
0.820742	0.0198461		15.3482	0.0323939		1.31951	0.00376013
0.855595	0.00900537		6.43081	0.0222508		1.67597	0.00286947
0.87055	0.02836		1.45397	0.0214184		1.84037	0.00180974
0.949342	0.0204041		2.10672	0.0115177		1.94531	0.00238797
0.933033	0.000245839		3.97237	0.0225614		2.19619	0.00615084
0.933034	0.02936		8.19645	0.0248605		2.28152	0.00526263
1.02456	0.0366511		1.38992	0.0141309		2.29739	0.0034962
1.03168	0.0154099		6.1475	0.0221738		2.49666	0.00296038
1.05336	0.00383914		1.06807	0.015571		3.79577	0.00258611
1.19748	0.0105618		1.429	0.00752027		3.52058	0.00236327
1.30134	0.027205		4.11245	0.0197774		7.67412	0.00211518
1.3566	0.0011		1.69937	0.0087288		9.23189	0.00318649
1.36604	0.0075		5.59835	0.0215675		11.2356	0.00303308
1.40444	0.0058		1.13682	0.0238478		12.723	0.000966462
1.40932	0.0462309		5.31474	0.00903663		22.59	0.00242971
1.51572	0.033262		1.41912	0.0129581
1.60214	0.0067		3.05252	0.0238478
1.64718	0.072043		16.9123	0.0260062
1.69937	0.0272992		1.47427	0.0202631
1.72309	0.0211969		7.80825	0.0154099
2.00694	0.0115577		2.69447	0.0120903
2.04203	0.0360214		5.29636	0.0175182
2.07053	0.0459115		1.11729	0.0265527
2.13613	0.00289946		1.08298	0.00916277
2.13613	0.00638986		1.89211	0.0186459
2.18101	0.00583926		6.36429	0.0292585
2.19618	0.0108964		1.26138	0.00900535
2.26577	0.05872		2.30537	0.0107092
2.31338	0.0665231		0.760489	0.0150405
2.39496	0.0253829		4.65894	0.0119239
2.46229	0.0280667		1.57462	0.0146292
2.56685	0.067686		1.01748	0.0329175
2.59368	0.0352801		1.46409	0.0141309
2.62079	0.0119653		1.15269	0.0117597
2.71321	0.0188407		8.78474	0.00666121
2.77983	0.00961832		6.0419	0.0086986
2.81864	0.0066152		6.12623	0.00759886
2.86791	0.0157337		10.091	0.00564035
2.95878	0.00992305		20.8938	0.0192366
2.95878	0.0391457		11.353	0.039418
2.97936	0.043737		16.0555	0.0383402
3.29436	0.0039		11.7533	0.030501
3.43426	0.0622838
3.59253	0.0176401
3.65533	0.035649
3.61752	0.0532897
3.81055	0.05
3.83705	0.0478
3.85038	0.00565993
3.87716	0.0505901
3.95863	0.0478
4.01389	0.0133
4.15543	0.0672185
4.16986	0.0281
4.25748	0.0722931
4.30198	0.0114779
4.34694	0.115823
4.39237	0.0332616
4.56306	0.0905587
4.75683	0.0136496
4.70762	0.044
4.80654	0.03834
4.80654	0.03834
4.82323	0.033843
4.89056	0.0165159
4.94168	0.0644801
4.95883	0.0403
5.11595	0.041
5.18736	0.031
5.3332	0.0669858
5.93809	0.0378123
6.12623	0.0418
6.1475	0.115023
6.21174	0.0228764
6.3643	0.0475305
6.6116	0.03125
7.13542	0.0283599
7.51618	0.0229558
7.99999	0.0448111
8.54451	0.0660637
8.96932	0.061002
9.2215	0.0862698
9.38269	0.0597
9.44794	0.0398
9.51366	0.0521
9.61309	0.0963
9.91767	0.0791
10.126	0.0924
10.1612	0.0614
10.2674	0.0591
10.4831	0.1502
10.9663	0.1248
11.0043	0.0542212
11.1967	0.1373
11.2746	0.0432847
11.7533	0.074
12.8616	0.0850821
13.3152	0.171348
14.6213	0.0871714
14.6721	0.0890032
15.4015	0.0940779
15.8345	0.116629
16.5643	0.15822
17.1484	0.104025
18.3156	0.0756246
20.3224	0.163799
26.8156	0.0937526
29.8571	0.198196
32.8996	0.0997872

## Sheet: Fig.2
Fig. 2a
vegetative growth (cm)							UV sensitivity (survival rates)							HU sensitivity (survival rates)
WT	Δddnm1	Δrhm51	Δddnm1/Δrhm51	Δddnm1/Δrhm51-C			WT	Δddnm1	Δrhm51	Δddnm1/Δrhm51	Δddnm1/Δrhm51-C			WT	Δddnm1	Δrhm51	Δddnm1/Δrhm51	Δddnm1/Δrhm51-C
3.9	4.8	2.9	3.2	3.8			0.287097	0.133333	0.0904762	0.03125	0.344648			0.831169	0.355556	0.388889	0.173913	0.885714
3.9	4.7	2.9	3.2	3.6			0.475	0.220779	0.097561	0.047619	0.468817			0.9	0.354167	0.333333	0.357143	0.880952
3.7	4.8	2.7	2.8	3.9			0.298969	0.193548	0.101266	0.0285714	0.310241			0.869565	0.917073	0.210526	0.405172	0.848485
	5.1	3.4	2.8	3.6			0.459119	0.226087	0.0759494					0.925	0.772059	0.409836	0.48	0.763158
	5	3.1	3.1					0.207289	0.0526316					0.860215	0.800781	0.297619	0.395257
	4.8	3.2	3.2					0.12543	0.0722892					0.885714	0.816667	0.263158	0.373016
	4.2	3.2						0.138643							0.211111	0.518519	0.268293
	4.2	3.1						0.142415							0.303333	0.368421	0.414634
	4.4	2.9													0.386047	0.625	0.275401
							0.380046	0.173441	0.0816955	0.0358135	0.374569	(average)			0.507143	0.518519
3.83333	4.66667	3.04444	3.05	3.725	(average)										0.640278	0.368421
															0.696023	0.625
															0.468627	0.615385
															0.293333	0.5
																0.555556
																0.307692
																0.545455
																0.52381
																0.520833
																0.653333
																0.898876
																0.602679
																0.545752
																0.488095
														0.878611	0.5373	0.486863	0.349203	0.844577	(average)

## Sheet: Fig.3
Fig. 3a
co-complementation			pre-complementation			∆RT-SceI
Copy number	DNA methylation		Copy number	DNA methylation			1_C	1_i	2_C	2_i	3_C	3_i	4_C	4_i
0.855596	0.01418		9.54668	0.0644802			0.199959	0.480264	0.126435	0.36362	0.105277	0.835445	0.0547243	0.211885
1.02101	0.000787736		5.09825	0.0686308			0.164735	0.417165	0.173689	0.340592	0.126077	0.742455	0.0627422	0.182456
4.09823	0.0317962		21.9325	0.0871716			0.145818	0.433618	0.159266	0.40022	0.132691	0.880474	0.0427917	0.137758
2.77022	0.00900535		3.27161	0.0545983
0.982821	0.0116381		25.3691	0.0927827		Average	0.170171	0.443682	0.15313	0.368144	0.121349	0.819458	0.0534194	0.177366
1.95884	0.0216424		8.81525	0.0465525		SE	0.0274765	0.0327315	0.024217	0.0300702	0.0143055	0.0703843	0.010039	0.0373246
1.20164	0.0301855		14.6213	0.0871714		c, no induction; i, induction
1.87905	0.0174576		4.80654	0.03834
2.54912	0.0197774					∆RT-mSceI
9.18958	0.0162885						1_C	1_i	2_C	2_i	3_C	3_i	4_C	4_i
2.23457	0.00694407						0.041709	0.0429858	0.0256013	0.0403899	0.0818878	0.0709987	0.0443438	0.038558
3.26029	0.0193034						0.0495031	0.0419016	0.0323843	0.0674453	0.0720948	0.0747964	0.0435357	0.0358291
9.00047	0.0118826						0.0462045	0.045274	0.0346606	0.0428968	0.0727025	0.0685166	0.0480497	0.037616
7.62111	0.0328036
1.68763	0.0165732					Average	0.0458055	0.0433871	0.0308821	0.050244	0.0755617	0.0714372	0.0453098	0.0373344
10.8528	0.0415214					SE	0.00391237	0.00172164	0.00471276	0.0149494	0.00548702	0.00316277	0.00240704	0.00138606
2.65737	0.0151977
6.58873	0.0340784
2.54912	0.00391981					GFP-SceI
2.22684	0.0308198						1_C	1_i	2_C	2_i	3_C	3_i
2.93833	0.0557455						0.0242226	0.0687447	0.0318281	0.0417357	0.0242953	0.0872834
6.6116	0.0272047						0.0212529	0.0571251	0.0257837	0.0453765	0.034251	0.0797429
1.22689	0.0347944						0.0276501	0.065581	0.0224078	0.0539918	0.0322676	0.0756012
5.04551	0.0396922
5.89708	0.036272					Average	0.0243752	0.0638169	0.0266732	0.0470347	0.0302713	0.0808758
1.89211	0.0222508					SE	0.00320132	0.00600728	0.00477271	0.00629405	0.00526953	0.00592293
1.55833	0.0198461
1.66204	0.0244334
1.69256	0.0193704

## Sheet: Fig.4
Fig.4a																		Fig.4b
Δrad55			Δrad55+Δddnm1			cRad55			Δrad57			Δrad57+Δddnm1			cRad57			Δrad51+Δrad55
Copy number	DNA methylation		Copy number	DNA methylation		Copy number	DNA methylation		Copy number	DNA methylation		Copy number	DNA methylation		Copy number	DNA methylation		Copy number	DNA methylation
5.91755	0.123279		3.14924	0.0113986		1.24941	0.0188834		0.986234	0.0104526		3.35195	0.314254		1.65708	0.0314313		19.6983	0.116629
8.6638	0.0258266		2.78949	0.00189315		1.04252	0.00962451		1.01396	0.0476956		6.34227	0.120324		1.12725	0.00892556		1.36131	0.277392
10.2674	0.0893121		2.07053	0.0161201		0.839654	0.0369398		1.04608	0.00752027		1.8025	0.0123444		0.817907	0.0238594		4.97604	0.294227
6.00015	0.0994421		21.1854	0.0756246		0.951161	0.00501615		1.06069	0.0083154		1.75321	0.00492725		0.895799	0.0271397		6.27667	0.336809
4.65893	0.00882004		7.75432	0.148137		0.991409	0.00960534		1.09051	0.0387409		6.96441	0.198884		0.976054	0.00867952		4.04181	0.0947323
2.79917	0.133046		7.51618	0.316439		1.02812	0.0260305		1.10191	0.0087591		1.16878	0.00312918		1.00174	0.0295021		3.16017	0.175556
3.17113	0.10695		2.31338	0.0122167		1.74731	0.0363357		1.16878	0.0366511		3.21541	0.152301		1.5002	0.0578669		18.3156	0.260616
10.3747	0.0331465		2.44528	0.0135084		2.05628	0.0409665		1.17691	0.0343154		12.3377	0.216134		1.88924	0.0315161		1.55294	0.267016
9.78112	0.199575		4.99332	0.0483613		2.70031	0.0107918		1.18921	0.0486978		4.01389	0.0239306		2.46265	0.0394247		2.04911	0.231647
13.6422	0.168989		2.58471	0.22221		3.73395	0.0294748		1.21419	0.0245182		4.02782	0.0950611		3.28815	0.0316064		2.47941	0.213159
31.0173	0.0937524		9.2535	0.25349		4.20646	0.0697558		1.30586	0.0197774		8.72406	0.240649		4.0163	0.0589043		1.42405	0.0268302
5.18736	0.082184		9.38268	0.196146		4.42303	0.0376085		1.94531	0.0126914		1.04972	0.010202		4.36965	0.0745425		1.53688	0.0248605
11.432	0.0874742		4.90755	0.181118		5.06987	0.0526629		2.02792	0.120742		2.82843	0.113047		4.50837	0.0662571		2	0.0683934
2	0.017337		10.3031	0.30566		6.29881	0.0914513		2.12137	0.0824693		1.23971	0.0102374		6.48795	0.0393903		3.00008	0.024097
2.18859	0.0130482		18.507	0.0710511		7.83997	0.0472118		2.15846	0.0605806		4.5948	0.00975255		6.71633	0.0403995		1.29235	0.0228763
1.77153	0.0129581		8.84585	0.125434		8.98501	0.0203629		2.19618	0.143587		3.12748	0.0443476		6.8448	0.0991		1.41421	0.0213444
2.94854	0.0322401		14.0257	0.447513		11.0234	0.118299		2.69447	0.102238		12.4666	0.135842		6.90442	0.0802668		1.35661	0.0264608
5.24157	0.00625836		1.53156	0.37242		15.618	0.105354		2.8481	0.0120068		1.54221	0.0527385		10.018	0.0346048		2.5403	0.014731
0.936273	0.0150405		3.3058	0.109956		19.1026	0.10068		3.34036	0.00461325		4.40762	0.115823		13.9682	0.12926		2.62989	0.132586
1.7411	0.0116785								3.36358	0.0793845		7.59474	0.0126475		17.8873	0.108574		1.89869	0.0629347
0.989657	0.0218685								3.37526	0.0758871		21.259	0.406126		11.0426	0.182377		1.00347	0.0116785
0.969291	0.0109343								3.63008	0.055939		9.54668	0.348686					2.57576	0.0435857
11.1967	0.011164								3.89062	0.0347944		2.79917	0.198196					1.94531	0.0408081
0.976032	0.0116381								4.06992	0.00837324		21.4812	0.252612					3.75809	0.083911
4.22807	0.0264608								4.15543	0.150726		6.65758	0.222982					4.50023	0.0261871
16.5069	0.0705602								4.15544	0.030501		2.61172	0.0478612					2.3214	0.0066152
4.97605	0.0911888								4.36203	0.132127		3.90413	0.104386					9.18958	0.0267373
1.09809	0.000346466								5.48312	0.0921419		1.57462	0.0601621					1.90528	0.0213444
6.63455	0.00475942								5.63728	0.173138		14.6213	0.307786					4.12673	0.0143282
0.837988	0.020546								5.73581	0.0443476		2.83825	0.0921419					1.6358	0.0115177
3.05252	0.0334929								5.93809	0.00571908		1.72309	0.0830427					2.31338	0.0051365
0.80107	0.0212705								9.84915	0.0347944								5.57898	0.0793845
0.787307	0.00894315								11.1194	0.0379436								10.8528	0.0376815
0.837988	0.00789415								14.42	0.146097								6.82108	0.325336
									15.7251	0.143587								2.96905	0.0705602
									20.7494	0.178006								3.11666	0.040107
									23.9176	0.130761								2.50533	0.0159533
									24.9333	0.139661								6.70391	0.0553604
																		4.5789	0.146097
																		3.59253	0.0921418
																		19.4946	0.0396922
																		2.9897	0.0175182
																		2.88786	0.0758872
																		5.33319	0.101884

## Sheet: Fig.5
Fig.5a
Δdcl1			Δdcl2			Δago1			Δago2			Δago3
Copy number	DNA methylation		Copy number	DNA methylation		Copy number	DNA methylation		Copy number	DNA methylation		Copy number	DNA methylation
13.4078	0.00246363		3.45815	0.00250669		33.7076	0.11908		31.1249	0.0575118		10.7779	0.0261871
3.53081	0.004534		4.51586	0.0093553		11.1193	0.123279		3.3288	0.0674517		15.8345	0.128514
4.36203	0.00312918		1.52098	0.00728932		6.34228	0.00728932		5.9794	0.0625001		9.00048	0.080772
4.04181	0.00594132		8.90737	0.0246888		3.73213	0.0293601		4.48466	0.0918231		6.45314	0.0118415
3.79737	0.00556269		1.13289	0.0062367		4.43827	0.0108212		26.2637	0.0328036		4.99332	0.0391458
1.85318	0.00736551		1	0.00487629		9.2535	0.0207607		12.295	0.0449667		25.3691	0.216134
7.70075	0.00270529		1.12506	0.00888139		2.78949	0.0154634		13.0864	0.0511189		3.14923	0.0334929
5.55968	0.00641204		5.50217	0.00533609		20.3224	0.170755		7.54228	0.0672184		3.14923	0.00770494
5.38893	0.00286947		1.96564	0.00897421		8.39773	0.0246034		10.3747	0.0287558		2.44528	0.0511189
8.45613	0.00882005		3.05252	0.0839107		9.54668	0.107321		15.8895	0.0957225		2.81864	0.0633725
			10.7034	0.0263693		3.21541	0.00430432		11.0043	0.0468762		6.79748	0.064704
0.779164	0.0413778		8.90737	0.0290564		9.22149	0.110338		2.09217	0.00180974		3.3058	0.0485294
1.97247	0.0463913		5.13371	0.0107464		23.3444	0.124567		4.72398	0.00583925		1.99308	0.0667541
4.48467	0.0193034		2.53152	0.017337		23.0229	0.0915054		33.8246	0.0492067		18.3156	0.0540336
3.09513	0.0316862		4.37717	0.0236012		6.6807	0.0818996		8.75436	0.00299132		2.23457	0.0772137
1.03526	0.0970586		2.8481	0.143091		12.1257	0.0638133		1.10573	0.0462308		6.12622	0.0306069
1.03526	0.0874742		4.6751	0.139178		28.5417	0.113834		2.09943	0.0793844		4.28709	0.052556
			4.05584	0.102238		13.7847	0.0569169		1.11729	0.0518325		10.8528	0.0581128
4.08404	0.00242971		5.9794	0.181746		4.6751	0.0132304		3.47015	0.106579		3.49429	0.0475306
10.3388	0.0500669		8.93828	0.0341967		9.06307	0.112657		6.63455	0.0480273		5.83607	0.0432847
6.12622	0.0295643		2.47942	0.068869		10.7406	0.0653803		14.8769	0.0997872		5.69619	0.0836205
6.02099	0.0994421		6.9163	0.0507657		12.6407	0.0512964		27.1899	0.0980731
1.89211	0.00411469		5.93809	0.0967229					10.8153	0.0890032
4.83998	0.00321715		2.62988	0.0129581					8.4855	0.102949
2.63902	0.00587987		2.39495	0.0347945					10.0561	0.0877778
9.74729	0.00227487		2.13613	0.0201231					8.51495	0.10083
11.6318	0.0478612		2.85799	0.0288557					7.49017	0.000868012
4.48467	0.0523742		1.79626	0.0421011					1.39474	0.00326206
2.07053	0.00172403		4.11245	0.0157883					30.6965	0.0418102
11.5515	0.0457526		2.24233	0.0285572					17.9387	0.00590028
6.00015	0.00489322		1.76541	0.033843					13.4543	0.0135553
5.83609	0.0139848		6.84475	0.151249					5.16941	0.0791098
5.18736	0.00172403		7.38707	0.0220971					5.38894	0.0583145
1.01396	0.00232267		12.7286	0.174948					8.33972	0.0231154
5.42642	0.0016538		10.9663	0.0108964					8.6638	0.00882004
1.72309	0.0130031		7.08614	0.168989					8.05564	0.00143972
3.56772	0.00711461		7.80826	0.0695888					12.7728	0.0224056
8.6638	0.00778548		7.94474	0.143587					1.17691	0.00191293
1.13288	0.060371		6.75052	0.145592					20.5348	0.0328036
1	0.0382075		16.2797	0.111491					24.2514	0.0225614
1.6644	0.0161201		17.9387	0.140632					5.54044	0.00106865
									15.3482	0.0183256
